# Supplementary material for: Evaluating the distinct pleiotropic effects of omega-3 fatty acids on type 2 diabetes mellitus: a mendelian randomization study
Source: J Transl Med. 2023 Jun 7;21:370. doi: 10.1186/s12967-023-04202-7 (PMC10249205; doi:10.1186/s12967-023-04202-7)
Supplement: Supplementary file 2 — Additional file 2 Table S3. Instruments used in the multivariable MR analysis. [file 12967_2023_4202_MOESM2_ESM.xlsx]

## Sheet: Table S3A
Additional file 2: Table S3A. Instruments used in the multivariable MR analysis for cluster 1 and fasting plasma glucose on risk of T2DM.
SNP	beta.n3	beta.FPG	se.n3	se.FPG
rs10305457	0.00361453	0.0235	0.00695147	0.0032
rs10487796	-0.0048205	-0.0261	0.004086	0.0016
rs1057394	0.00309942	-0.0124	0.00416448	0.0018
rs10811660	-0.0131196	-0.0223	0.00536136	0.0022
rs10838524	0.00338115	0.0238	0.00407819	0.0016
rs10838693	-0.00479796	0.0177	0.00432382	0.0018
rs10974438	0.00705677	-0.0198	0.00425673	0.0017
rs11020124	-0.000740777	-0.0599	0.0044718	0.0019
rs11603349	-0.00323019	0.0236	0.005587	0.0022
rs11619319	0.00505736	-0.0173	0.00490199	0.002
rs11708067	-0.00531655	0.0281	0.00475097	0.002
rs12055786	0.00451822	0.012	0.00414456	0.0017
rs12541643	0.0077524	0.0118	0.00409446	0.0019
rs1260326	-0.0820592	-0.0282	0.0041534	0.0017
rs12784552	-0.000791625	0.0329	0.00706205	0.003
rs12888855	-0.00311914	-0.0135	0.00485144	0.002
rs12898997	0.00713892	-0.0098	0.00432464	0.0017
rs13431652	-0.00412223	0.0693	0.00443328	0.0018
rs157512	-0.011046	0.0134	0.00477207	0.0021
rs1604038	0.012697	-0.0198	0.00450271	0.0018
rs1672811	0.0251849	-0.0015	0.0046967	0.0019
rs16851397	-0.012805	0.0327	0.00965475	0.0042
rs16913693	0.0243665	0.0394	0.0130674	0.0049
rs17168486	-0.00521929	0.028	0.00538053	0.0021
rs17265513	0.00106747	-0.0158	0.00508723	0.0021
rs174583	-0.328421	-0.0168	0.00423006	0.0017
rs1820176	0.00121506	0.0247	0.00450263	0.002
rs189548	-0.00200458	-0.0123	0.00451254	0.002
rs194518	0.00181481	0.0102	0.00408507	0.0018
rs2075423	-0.00321048	-0.0161	0.00431569	0.0017
rs2657879	0.0116604	-0.0119	0.00525402	0.0022
rs2839671	-0.00638866	-0.016	0.0053232	0.0022
rs2979422	-0.00160732	-0.0243	0.00587854	0.0024
rs348330	-0.00281904	-0.0122	0.00422974	0.002
rs35889227	-0.0052075	-0.013	0.00422363	0.0019
rs3778321	-0.0084201	-0.0186	0.0053085	0.0021
rs4862423	0.00574564	0.0123	0.00418088	0.0019
rs58542926	-0.171666	0.0109	0.00775231	0.0033
rs58925536	-0.00236885	0.0306	0.0112414	0.0053
rs6489811	-0.00324532	-0.011	0.00407365	0.0018
rs6538804	-0.0055731	0.0142	0.00420389	0.0019
rs6598541	0.00403539	0.0114	0.00425038	0.0017
rs6601924	0.0350603	-0.004	0.00563873	0.0023
rs6662924	-0.00183241	0.0143	0.00536004	0.0023
rs673335	-0.0669996	-0.005	0.00554146	0.0024
rs6808574	0.00295658	-0.0127	0.00418884	0.0017
rs7012637	0.0113872	-0.018	0.0040998	0.0017
rs7095788	-0.00417674	-0.0106	0.00423535	0.0018
rs7163757	0.00210552	-0.0217	0.00410697	0.0016
rs7178572	0.00485138	-0.0121	0.00448077	0.0018
rs7584277	-0.0118646	0.0266	0.00786517	0.0036
rs7708285	-0.00048012	-0.0133	0.00439839	0.0019
rs78132593	0.0172909	-0.0147	0.00493005	0.0022
rs7903146	-0.00329954	0.0259	0.0044647	0.0019
rs7924036	0.0233527	-0.0078	0.00406452	0.0018
rs896854	-0.0144667	0.0099	0.0040625	0.0016
rs9348441	0.00545701	0.0176	0.00462829	0.0018
rs9650069	0.00108382	-0.0286	0.00443993	0.0018
rs9987289	0.0566995	0.0282	0.00707191	0.0029

## Sheet: Table S3B
Additional file 2: Table S3B. Instruments used in the multivariable MR analysis for cluster 1 and fasting insulin on risk of T2DM.
SNP	beta.n3	beta.FI	se.n3	se.FI
rs10050393	0.0041035	0.009	0.00410238	0.0019
rs10865959	-0.00610629	0.0138	0.00435888	0.0022
rs11708067	0.00531655	-0.0135	0.00475097	0.0023
rs1206760	-0.00290086	-0.0112	0.00411424	0.0019
rs1260326	-0.0820592	0.0231	0.0041534	0.0019
rs13258890	-0.00132417	0.0128	0.00474436	0.0025
rs13389219	-0.0187444	-0.0199	0.00416232	0.0019
rs1351394	-0.00121062	-0.0111	0.00407169	0.0018
rs1474696	-0.00823664	-0.0147	0.00408005	0.0018
rs1672811	0.0251849	-0.0019	0.0046967	0.0021
rs17036126	-0.00204694	0.0209	0.00605151	0.003
rs17331151	-0.0162815	-0.0162	0.00640239	0.0031
rs2108349	-0.00295651	-0.0115	0.0043551	0.002
rs2845885	-0.00896455	-0.0204	0.00886439	0.0039
rs2943646	-0.0038381	-0.025	0.00423868	0.0019
rs35000407	0.00796911	0.0258	0.00627398	0.0028
rs459193	-0.0103373	-0.0181	0.00467011	0.0021
rs4865796	0.00150034	0.0165	0.00440871	0.002
rs5017305	-0.000524573	0.0137	0.00540357	0.0026
rs58542926	-0.171666	0.0089	0.00775231	0.0038
rs6487237	-0.00886776	0.0154	0.00507472	0.0026
rs6601924	0.0350603	0.0069	0.00563873	0.0027
rs6674544	0.0144593	0.0177	0.00416125	0.002
rs673335	-0.0669996	0.0044	0.00554146	0.0027
rs6855363	0.00251293	0.0125	0.00433883	0.002
rs7012814	0.0114607	-0.0219	0.00409931	0.0019
rs7133378	-0.011522	-0.0127	0.00435863	0.002
rs73013411	-0.0115792	-0.018	0.00604121	0.0032
rs731839	-0.00720362	-0.0121	0.00431322	0.0019
rs75179845	-0.000937193	-0.0216	0.00861581	0.0035
rs7903146	-0.00329954	-0.0116	0.0044647	0.0021
rs7924036	0.0233527	-0.0072	0.00406452	0.0019
rs860598	0.00159557	0.0177	0.00553679	0.0025
rs972283	-0.01111	-0.0105	0.00406158	0.0019
rs9884482	0.0123944	-0.0125	0.0042107	0.0019
rs9987289	0.0566995	-0.0263	0.00707191	0.0032

## Sheet: Table S3C
Additional file 2: Table S3C. Instruments used in the multivariable MR analysis for cluster 1 and 2h-postload glucose on risk of T2DM.
SNP	beta.n3	beta.PG	se.n3	se.PG
rs112824462	-0.00331607	-0.0584	0.00477695	0.0102
rs11708067	0.00531655	0.0872	0.00475097	0.0093
rs1260326	-0.0820592	-0.0486	0.0041534	0.0078
rs12692738	0.0214636	0.0486	0.00488486	0.009
rs150111048	0.0089211	-0.0596	0.00437915	0.0089
rs1672811	0.0251849	-0.0177	0.0046967	0.0086
rs17271305	-0.004785	-0.0587	0.00414384	0.0077
rs2126259	-0.0536116	-0.0716	0.00675272	0.0121
rs2649999	0.0192668	0.0498	0.00437951	0.0082
rs4148646	0.00179746	0.0397	0.00422677	0.0078
rs58542926	-0.171666	-0.0094	0.00775231	0.0149
rs6601924	0.0350603	-0.0034	0.00563873	0.0105
rs673335	-0.0669996	-0.0293	0.00554146	0.0115
rs7903146	-0.00329954	0.0854	0.0044647	0.0087
rs7924036	0.0233527	0.012	0.00406452	0.0083
rs9987289	0.0566995	0.0714	0.00707191	0.0126

## Sheet: Table S3D
Additional file 2: Table S3D. Instruments used in the multivariable MR analysis for cluster 1 and HOMA-IR on risk of T2DM.
SNP	beta.n3	beta.homair	se.n3	se.homair
rs1260326	-0.0820592	0.02	0.0041534	0.0041
rs1672811	0.0251849	-0.0033	0.0046967	0.0048
rs35767	-0.000513835	0.029	0.00562386	0.0054
rs58542926	-0.171666	0.0021	0.00775231	0.0077
rs6601924	0.0350603	0.0021	0.00563873	0.0057
rs673335	-0.0669996	0.0047	0.00554146	0.005
rs7924036	0.0233527	-0.011	0.00406452	0.0039
rs9987289	0.0566995	-0.021	0.00707191	0.0066

## Sheet: Table S3E
Additional file 2: Table S3E. Instruments used in the multivariable MR analysis for cluster 1 and triglycerides on risk of T2DM.
SNP	beta.n3	beta.TG	se.n3	se.TG
rs10030238	-0.00638006	-0.00943844	0.0041524	0.0016395
rs10052346	-0.00946438	-0.0100165	0.00419557	0.00168542
rs1006365	0.000374406	0.0103966	0.00408328	0.00165122
rs10076475	-0.0122361	-0.00971719	0.00411707	0.00163701
rs10118003	0.000351126	-0.00977397	0.00409373	0.00162828
rs1016565	0.00777104	0.0104981	0.00443015	0.00174807
rs10215153	0.0129772	0.0120199	0.00437898	0.00175732
rs1024137	-0.00374063	-0.0335014	0.00423966	0.00166515
rs10260148	0.0119899	0.0254786	0.00453427	0.00182157
rs1035691	-0.010905	-0.00992737	0.0042291	0.00170319
rs1045279	0.0038439	-0.0129117	0.00574385	0.00225427
rs10495702	0.0167289	0.0117973	0.00409049	0.00161411
rs1056610	0.00921167	0.0162386	0.00440064	0.00174197
rs1061599	-0.00180815	-0.0111491	0.00462136	0.00180772
rs10755927	0.0190478	0.0227309	0.00500125	0.00197344
rs10763928	-0.00215464	0.0190674	0.00698509	0.00285184
rs1077835	0.126109	0.0415337	0.00491333	0.0019571
rs10784771	-0.00148941	-0.00992532	0.00408669	0.00167328
rs10791660	-0.00574979	0.0118265	0.0051931	0.00212142
rs10818471	-0.0101635	-0.0118196	0.00444739	0.00177401
rs10832027	-0.0111623	-0.0171871	0.00436661	0.00170709
rs10846606	-0.00738317	-0.0132042	0.00425048	0.00167592
rs10896373	-0.0202614	-0.0150536	0.00407133	0.0016276
rs10944134	0.000916312	0.0128358	0.00419314	0.00189609
rs10950655	-0.00447236	-0.0109627	0.00407437	0.00161886
rs10958704	0.00161005	0.0134879	0.00413223	0.00163844
rs10971957	0.000197756	0.0127429	0.00414799	0.00167157
rs10985875	-0.00963288	-0.0179293	0.00658218	0.00302479
rs11009319	0.00346941	-0.0137948	0.00595198	0.00232402
rs11029441	5.74622e-06	0.0172549	0.00749386	0.00296043
rs11046481	-0.0115974	-0.0170781	0.00481758	0.00198668
rs11075011	0.00181873	-0.0116024	0.00411567	0.00181332
rs11113118	0.00428403	0.0169119	0.0046937	0.00191607
rs11123823	-0.000894755	-0.00894512	0.004062	0.00161815
rs111936426	0.00232021	0.0198092	0.00739818	0.00287846
rs11240358	-0.00618118	0.0135349	0.00414897	0.00165412
rs11242227	-0.00169067	0.0176259	0.00661669	0.00257603
rs1126673	-0.0119029	-0.0141862	0.00443102	0.00174527
rs11649885	0.00100718	0.00904334	0.00408685	0.00164692
rs11656743	0.0101404	0.0240598	0.00504895	0.00198278
rs11746307	0.00358859	-0.00988198	0.0042599	0.00169475
rs11835323	0.00884844	0.0112752	0.00406947	0.00162142
rs11986182	-0.0151447	-0.0712692	0.00548607	0.00220442
rs12023563	-0.00884527	-0.0103076	0.0044948	0.00177845
rs12069549	-0.00118273	0.0138436	0.00614007	0.0024261
rs12084478	-0.0105456	-0.0118517	0.00418199	0.00169604
rs12154436	0.00110658	0.0136397	0.00524758	0.00203725
rs12303671	-0.0118165	-0.0266624	0.00429202	0.00172464
rs12376215	-0.0060192	-0.0101851	0.00452393	0.00180953
rs12534129	0.000309748	0.0127483	0.00419747	0.00169358
rs12545916	0.00356223	0.0120609	0.00492941	0.00191538
rs12601778	0.00526557	0.0117497	0.00413644	0.00176057
rs1260326	-0.0820592	-0.113793	0.0041534	0.00164779
rs1260752	0.00778307	0.0133016	0.00523914	0.00211433
rs12641981	0.00607537	0.0093104	0.00410463	0.00162016
rs12654983	-0.00207524	0.026836	0.00869502	0.00350749
rs12750321	-0.00913095	-0.0130589	0.00445891	0.00180377
rs12820906	-0.0100367	-0.0138023	0.00474133	0.00191234
rs12878001	-0.00251634	0.02051	0.00556402	0.00219499
rs12891399	-0.00142683	0.0119262	0.00429924	0.00171393
rs1292042	0.00540905	0.0180757	0.00511881	0.0020429
rs12928099	0.0738673	-0.0258457	0.00446753	0.00177432
rs12952495	0.00783204	0.0147376	0.00421815	0.00168349
rs12953014	-0.00762722	0.0160639	0.00423003	0.00168112
rs12960928	-0.00262939	0.0137884	0.00464008	0.00183412
rs12962548	0.00792206	0.0105957	0.00444347	0.00173487
rs13214458	-4.69428e-05	-0.0115437	0.00467862	0.00186621
rs1337101	-0.0132285	-0.0213139	0.00435981	0.00177407
rs13389219	-0.0187444	-0.0320586	0.00416232	0.00163829
rs1360485	-0.00522056	-0.0102631	0.00446079	0.00177567
rs1408579	0.00786375	0.0100319	0.00405479	0.00160615
rs142122182	-0.0345691	-0.020677	0.00564074	0.00227102
rs148566631	0.0159212	0.0170347	0.00629245	0.0025146
rs1486000	-0.00613267	-0.0142059	0.00548054	0.0022404
rs1491508	0.0111109	0.0137137	0.00515423	0.00204287
rs151450	0.0102743	0.0274016	0.00414932	0.00165938
rs1519480	-0.00108139	0.0157901	0.00433481	0.00172088
rs1532085	0.110496	0.0272294	0.00417359	0.00164066
rs1534696	0.00639563	0.0156414	0.0040668	0.00167029
rs154254	0.0013329	-0.0128489	0.0041415	0.00162562
rs1567518	0.000419802	-0.00918935	0.00411978	0.00165754
rs1571953	0.00173778	-0.0124171	0.00488469	0.00193745
rs1652344	-0.0113735	-0.0151007	0.00407549	0.00161532
rs165316	-0.00459899	-0.0145216	0.00510699	0.00200285
rs1672811	0.0251849	-0.0108259	0.0046967	0.00185524
rs16826087	-0.00700051	0.0203698	0.00498839	0.00195538
rs16844848	-0.00218794	0.0130386	0.00513309	0.00203261
rs16971107	0.00452935	0.0205268	0.00416364	0.00164443
rs17036126	-0.00204694	0.0187934	0.00605151	0.00242227
rs17036160	-0.00700902	-0.0266839	0.00631504	0.00242799
rs17052061	-0.0152321	-0.0184282	0.00527348	0.00217698
rs17184382	0.00286704	-0.0192406	0.00411312	0.00166818
rs174533	-0.33473	0.0527376	0.00425416	0.00169347
rs1759415	0.0138444	0.0102927	0.00413893	0.00162755
rs17694094	0.00162895	0.00930969	0.00406764	0.00161937
rs17713879	4.6453e-05	-0.0117345	0.00421572	0.0016786
rs17779355	-0.0138273	-0.0272825	0.00807046	0.00341954
rs1800978	-0.0373414	-0.0255122	0.00619432	0.00248822
rs1861410	-0.00411948	0.0121495	0.00409871	0.00163041
rs1883783	0.000975513	-0.0135406	0.00411113	0.00165201
rs1997833	0.0142768	0.0172115	0.00442634	0.0018278
rs2044755	-0.00112916	0.0145391	0.00624657	0.00245757
rs2063724	-0.0113185	-0.0150551	0.0053693	0.0021524
rs2129869	0.00699481	0.0156582	0.00491602	0.00191423
rs2159359	-0.00800917	-0.0113874	0.00526845	0.00208268
rs2182784	0.0073713	0.0129995	0.00488123	0.00197988
rs2235831	0.000280326	0.0108407	0.00439725	0.00174996
rs2237026	0.00331383	-0.00909208	0.00412732	0.00165806
rs2237650	-0.0117666	-0.0092158	0.00407225	0.00161771
rs2255400	0.00705713	-0.0187597	0.0045445	0.0017654
rs2269869	0.0150068	0.0164669	0.00479086	0.00195198
rs2276808	0.00418419	0.0108513	0.00410885	0.0016379
rs2298058	0.00610114	0.0191	0.00440862	0.0017398
rs2302883	0.00572744	0.0127586	0.00476832	0.00194506
rs2306363	-0.00593597	-0.0201568	0.00500008	0.0020553
rs2385114	0.0405288	0.0522421	0.00410786	0.00169264
rs2396083	-0.00516958	-0.0202241	0.00441778	0.00177736
rs2439649	0.00253708	0.00902635	0.00408425	0.00164064
rs245479	0.000888038	0.0149327	0.00540875	0.00211792
rs2523608	0.00908107	0.0175589	0.00414397	0.0016656
rs2540949	-0.00861041	-0.0207727	0.0041887	0.00165763
rs2613504	0.000789518	-0.0143533	0.00510204	0.00210581
rs2642438	-0.00500636	0.0168272	0.00445247	0.00177608
rs2686189	0.00599822	0.0173748	0.00430354	0.00174602
rs2691583	-0.00559695	-0.0133315	0.00407523	0.00162908
rs275179	-0.0137808	-0.0158968	0.00571851	0.00221789
rs2808407	0.00392032	0.0115282	0.00460106	0.00180448
rs2845885	0.00896455	0.0423641	0.00886439	0.00349179
rs28510484	0.00133316	0.0123904	0.00541862	0.00222895
rs2857640	-0.00237993	0.00996349	0.00406217	0.00161816
rs28819812	-0.00244723	-0.0155235	0.00434469	0.00172454
rs2908298	0.0109581	0.0296658	0.00561754	0.0022157
rs2925979	0.00511284	0.0228342	0.00442725	0.00174935
rs2934	-0.00714889	-0.0174914	0.00410647	0.00164028
rs2947793	-0.00107073	0.0169014	0.0072311	0.00294108
rs2963431	-0.00328398	0.0182091	0.00478211	0.00191531
rs3110452	0.00466451	-0.010807	0.00421098	0.00168521
rs3120159	-0.0128105	-0.0101763	0.00414521	0.00168107
rs33554	-0.000449001	-0.00952848	0.00406972	0.00162565
rs34035326	0.00452893	0.0108185	0.00435856	0.0017408
rs34139543	0.0134108	0.0219881	0.00652186	0.00264919
rs34457392	0.020218	-0.0166441	0.00676205	0.00266765
rs35144691	0.0113392	0.0120537	0.00464986	0.00186246
rs35819975	0.012507	0.00998067	0.00442532	0.00176069
rs3744811	0.00250697	-0.0123574	0.00487412	0.00200155
rs3764261	0.0129638	-0.0335708	0.004341	0.00171984
rs3768583	-0.000937629	0.00897224	0.00406762	0.00160347
rs3806577	-0.00497852	-0.00945443	0.00412701	0.00165006
rs38205	6.96516e-05	0.0122867	0.00422748	0.00169105
rs3825669	0.006915	0.0122574	0.00515597	0.00204285
rs3828435	-0.000100917	-0.0102778	0.0041414	0.00163709
rs3843467	0.0183354	0.0352162	0.0050154	0.00203288
rs3850986	0.00189611	-0.0123436	0.00433171	0.00174062
rs3974807	0.00194802	0.0150904	0.00519936	0.00216101
rs4149056	0.00424416	0.0261	0.00566322	0.00217358
rs4245791	0.00586004	0.0110428	0.00434238	0.00175897
rs4253766	0.0216219	0.0230497	0.00646231	0.00262034
rs4264433	0.0153074	-0.0142829	0.00408133	0.00166359
rs4321388	-0.00338369	-0.00892005	0.00407033	0.00160314
rs4352308	-0.00730662	-0.0121994	0.00445398	0.00179574
rs4391043	0.00514726	0.0116999	0.00493645	0.00195325
rs4425336	0.00381428	-0.0119184	0.00496114	0.00192461
rs4481184	-0.00915618	0.00976738	0.00438141	0.00173005
rs4665378	-0.0405901	-0.0611817	0.00414498	0.00164953
rs4671331	-0.00386039	0.00976886	0.00415234	0.0016474
rs4683710	-0.00594098	-0.0127968	0.00439309	0.00174373
rs4768657	0.00916745	0.0130106	0.00408228	0.00162305
rs4770433	-0.00239203	-0.011456	0.00408279	0.00160554
rs4800116	0.00338641	0.0112673	0.0040735	0.00161702
rs4804414	0.00445299	0.0215045	0.00410793	0.00162476
rs4818008	0.0197715	0.0124218	0.00425042	0.00171192
rs4820325	-0.0121514	-0.0213179	0.00413494	0.00165302
rs4822458	0.0175043	0.0117979	0.00408884	0.00165263
rs4846913	-0.00675906	0.042216	0.00416067	0.00163474
rs4894128	-0.0010686	-0.0107787	0.0043953	0.00174406
rs4916253	-0.00233351	0.0129474	0.00409395	0.00163471
rs4916493	9.05676e-05	0.0103724	0.00424095	0.00167506
rs4955426	-0.0121819	-0.0158364	0.00492163	0.00196191
rs5011434	-0.00264951	0.010214	0.00413278	0.00163214
rs513533	0.0536986	0.124243	0.00673046	0.00260982
rs547866	-0.00427144	-0.010728	0.0041892	0.00169447
rs55875049	0.00291548	0.0164059	0.00520386	0.00205946
rs560952	-0.00659865	-0.0103257	0.00430019	0.00169714
rs56184290	-4.62052e-05	-0.0153174	0.00668742	0.0026985
rs57074291	-0.0155686	-0.0118957	0.0046171	0.0018315
rs57314858	0.00218573	0.00928256	0.00414102	0.00166237
rs57457691	0.00927882	0.0139995	0.00420705	0.00167284
rs5750142	0.00221078	0.00930859	0.00407311	0.00162927
rs58542926	-0.171666	-0.109639	0.00775231	0.00304763
rs60120444	0.0255869	0.0221532	0.00692954	0.00272054
rs6029178	-0.0214153	-0.0130696	0.00420957	0.00166262
rs603104	0.00381391	0.0098455	0.00406884	0.00164711
rs6060491	-0.0171683	-0.0175466	0.00613034	0.00244999
rs6066138	-0.00791008	-0.0168868	0.00452795	0.00181154
rs6070138	-0.000836866	-0.0147991	0.00413269	0.00166529
rs6073958	-0.00359922	0.04525	0.00510223	0.00199675
rs6142068	-0.00272944	-0.0130922	0.00414915	0.00167377
rs61900203	0.00420024	0.014203	0.00558143	0.00249351
rs61905078	0.0909374	0.202084	0.00776918	0.00304639
rs62017272	0.0087611	0.0111262	0.00521929	0.00202699
rs62033400	0.00084651	0.0204309	0.00415508	0.00163643
rs62246310	-0.00693179	0.0185333	0.0100552	0.00293844
rs62252236	0.00439767	0.00935833	0.00411207	0.00165843
rs62397245	0.0074709	0.0152605	0.0048928	0.00191696
rs62543565	0.0138984	0.0179983	0.00428792	0.00167323
rs625476	-0.00574781	0.0120192	0.00432669	0.00172468
rs6425364	-0.00530317	0.00991523	0.00449041	0.00176266
rs6448429	0.00706098	0.0190526	0.00552661	0.00218134
rs6499240	-0.00415898	-0.0156013	0.00414913	0.00166986
rs6595187	-0.0132365	-0.0186839	0.00452835	0.00179343
rs6601924	0.0350603	0.0199893	0.00563873	0.0022448
rs672457	0.0173123	0.0270684	0.00413428	0.00162393
rs673335	-0.0669996	-0.00416589	0.00554146	0.00209134
rs6773982	-0.00681212	0.0213021	0.00869111	0.00340436
rs6787781	0.00873094	0.0140916	0.0045696	0.00185142
rs680379	-0.0145192	0.0089433	0.00417022	0.001639
rs68165376	0.00612391	0.0193563	0.00796142	0.00311666
rs684773	-0.0191862	-0.0245699	0.00480832	0.00212454
rs6882076	-0.0287265	-0.0354407	0.00421135	0.00166636
rs6924805	0.00728874	0.0103895	0.00413995	0.00164907
rs6925800	0.00574105	-0.026683	0.0108675	0.00401103
rs6977416	0.010425	0.0150955	0.00435466	0.00171113
rs6998846	-0.0183491	0.0107649	0.00494998	0.00191914
rs7007256	0.00501989	-0.0103183	0.00448382	0.00177209
rs7141420	0.00120176	-0.00963718	0.00409573	0.00163806
rs71603401	0.0169519	0.0190627	0.00597343	0.00245945
rs7196161	-0.00322844	-0.0151779	0.00421543	0.00166366
rs7200532	0.00217017	0.00963727	0.00420057	0.00170081
rs727428	0.00665032	0.0146388	0.00408919	0.00167152
rs72812817	0.00641419	0.0106305	0.0044354	0.00172424
rs72815843	0.00571541	-0.0130705	0.00503607	0.00203798
rs72885907	-0.00973706	-0.010648	0.00422813	0.00169007
rs72946301	-0.0169005	-0.0193085	0.00703597	0.00272163
rs72999033	-0.168505	-0.111398	0.00840195	0.00331008
rs73029263	-0.0103669	-0.0188906	0.00601903	0.00240005
rs7312441	-0.00624362	-0.0106782	0.0042861	0.00174277
rs74328314	-0.0184491	-0.0217664	0.00798341	0.00315554
rs7451008	0.00537936	0.0120348	0.00463269	0.00180813
rs745578	-0.0022326	0.0163983	0.00471985	0.0018868
rs74676173	0.00108064	-0.0268889	0.00758729	0.00309506
rs752446	0.0028481	0.0237874	0.00420087	0.00168302
rs7528419	-0.037147	-0.0115417	0.00488714	0.0019308
rs75772194	0.000759979	0.0153002	0.00542636	0.00215141
rs7578604	0.00914565	0.0157927	0.0046738	0.00188529
rs7608096	0.00144275	0.0115398	0.00408437	0.00162581
rs7662031	0.00287627	-0.0110808	0.00497435	0.0020042
rs7696969	0.00323804	0.0135886	0.00419249	0.0016813
rs77692382	-0.00846725	0.0134694	0.0046433	0.00188615
rs7786102	0.0218723	0.0211758	0.00450308	0.00179615
rs78677597	-0.0036291	-0.0112303	0.00473165	0.00192388
rs78908794	0.0521967	0.0559375	0.0169457	0.00573649
rs78980904	-0.0290452	-0.0633757	0.00484736	0.00194273
rs7898735	0.00605237	0.025315	0.0071296	0.002921
rs7917105	0.00267208	0.0100151	0.00409146	0.00163085
rs7924036	0.0233527	-0.0305817	0.00406452	0.00164003
rs79395356	-0.0200103	-0.0246984	0.00474415	0.0019101
rs7961572	0.00164358	-0.014175	0.00484014	0.00190703
rs79639690	-0.0067691	0.024247	0.00967481	0.0039009
rs79760705	0.029943	0.0259065	0.00646884	0.00257994
rs8029570	0.00960723	0.0124013	0.00431548	0.00172834
rs8054124	0.00947447	0.0123646	0.00484136	0.00191987
rs841229	0.00717004	0.00976082	0.00409637	0.00165947
rs849335	-0.00286498	0.0104644	0.00427364	0.00168021
rs901746	-0.00804232	-0.0234862	0.0044026	0.00176453
rs9297994	0.0110444	0.0215317	0.0043175	0.00169855
rs9401908	-0.00731889	-0.0172387	0.00409073	0.00164929
rs9431827	-0.00620057	0.0104456	0.00438898	0.00175095
rs960230	0.00105864	-0.0132493	0.00496424	0.00198888
rs9746779	-0.0108299	-0.014974	0.00421489	0.00167581
rs9817452	-0.0122623	-0.0193132	0.00419075	0.00168499
rs9828193	0.00970095	0.0152529	0.00542581	0.00213372
rs9849171	-0.0116324	-0.013584	0.00423499	0.00167284
rs9924509	-0.00351653	-0.0173677	0.00732876	0.00281355
rs9969991	-0.00173994	-0.013001	0.00409916	0.00165566
rs9987289	0.0566995	-0.0198914	0.00707191	0.00277299

## Sheet: Table S3F
Additional file 2: Table S3F. Instruments used in the multivariable MR analysis for cluster 1 and LDL-C on risk of T2DM.
SNP	beta.n3	beta.LDL	se.n3	se.LDL
rs10184673	0.013972	0.0195289	0.00415651	0.00168475
rs10193634	-0.00550276	-0.012354	0.0041759	0.00171688
rs10229853	0.0308261	0.0176328	0.00785579	0.00298145
rs1031101	0.000837255	0.0130442	0.00584222	0.00232974
rs1044573	0.0096518	0.00985364	0.00406853	0.00167778
rs10462024	0.00512147	0.0104118	0.00412269	0.00173948
rs10761750	0.0218087	0.0148955	0.00406668	0.00164715
rs10814052	0.000665809	0.0121709	0.00541569	0.00223167
rs10818580	0.00247475	0.011009	0.00465949	0.00189063
rs10832956	-0.0216647	-0.0211529	0.00463778	0.00182597
rs10903129	-0.00340226	-0.0246873	0.00408606	0.00163621
rs10910522	-0.00640959	-0.0110832	0.00413575	0.00168345
rs10936349	0.00628893	0.0111891	0.00426387	0.00179982
rs11000443	0.0141768	-0.0230389	0.00995202	0.00399798
rs11075253	0.0731147	0.0105616	0.00445871	0.00181806
rs1109375	-0.0175845	-0.0708185	0.00521564	0.00217637
rs11105294	0.00859739	0.0123242	0.00428671	0.00175727
rs11159099	-0.00903788	-0.00950962	0.00407411	0.00166729
rs11175540	0.0121156	0.0261065	0.00800729	0.00341478
rs11206517	0.0209838	0.0811491	0.0113797	0.00429602
rs112575086	0.00182352	-0.0154593	0.00633677	0.00250629
rs113371168	-0.0219363	-0.018493	0.00778588	0.0032589
rs1136348	-0.0154643	-0.0133317	0.00554009	0.00234493
rs11620731	-0.0164571	-0.0249009	0.005813	0.00232814
rs11635502	-0.000410823	0.0126574	0.00440944	0.00179194
rs1169288	0.0205631	0.0354218	0.0044033	0.00175362
rs11754773	-0.0354949	-0.0273568	0.00704635	0.00275938
rs11761517	-0.000115009	-0.0104122	0.00410016	0.00171188
rs1177809	-0.0119345	-0.0235628	0.00428016	0.00173211
rs118039278	-0.0631885	0.111285	0.00757295	0.00338885
rs11846704	0.00151751	-0.0123206	0.00459998	0.00184495
rs11846741	0.00364951	0.0171114	0.00764482	0.00313544
rs11870935	0.0152081	0.0248758	0.00407433	0.00164627
rs12054451	0.00909328	0.0150594	0.00466892	0.00186614
rs12086676	-0.00402609	-0.0265241	0.00540081	0.00217495
rs12271225	-0.00394819	0.0159691	0.00581402	0.0023982
rs12451056	-0.00623202	-0.0203727	0.00573864	0.0023154
rs12454507	-0.00411314	0.0106499	0.00452944	0.00189805
rs1250259	0.00110194	-0.0174669	0.00462913	0.00188932
rs12533280	-0.00111462	0.015997	0.00524817	0.00206326
rs12551960	0.0120818	0.0333328	0.00761337	0.00314515
rs1260326	-0.0820592	-0.021156	0.0041534	0.00167483
rs12657266	-0.0286981	-0.0325582	0.00421289	0.00169486
rs12924886	0.0200789	0.0542273	0.00519527	0.00207781
rs13161656	0.0107342	0.0224598	0.00659269	0.00265533
rs13189347	-0.00645178	-0.016538	0.00409327	0.00165943
rs13357800	-0.0122426	-0.00913704	0.00411949	0.00166485
rs13403394	0.011445	-0.0281565	0.0118228	0.00467516
rs138204164	-0.0150819	-0.0137907	0.00616167	0.0024196
rs138335	0.00762853	0.0127459	0.00430604	0.00178452
rs150474434	-0.00920144	-0.042255	0.00675762	0.00284724
rs1556857	-0.0104392	-0.0154386	0.00411046	0.00166483
rs1571536	-0.00884544	0.00900151	0.00409576	0.0016427
rs1584688	0.00700218	0.0129744	0.00408118	0.0017073
rs1672811	0.0251849	-0.00028685	0.0046967	0.00188794
rs16861497	0.00218279	-0.0098579	0.00417477	0.00167948
rs1689801	-0.00219512	0.0147935	0.00430579	0.00174819
rs16967478	4.97529e-05	-0.0122303	0.0054495	0.0022397
rs16988435	0.0309931	0.031968	0.00986543	0.00377587
rs1712249	-0.0334948	-0.0716593	0.00471036	0.00189505
rs174546	-0.335792	-0.0436672	0.00425491	0.00171649
rs17526980	-0.0145058	0.0295658	0.0104219	0.00473706
rs17532301	-0.00633773	-0.0181759	0.00779356	0.00327396
rs17586023	-0.0241925	0.015989	0.00686901	0.00261841
rs17617028	0.000968671	0.0145829	0.00503498	0.00195446
rs17647249	0.00200094	0.0133764	0.0040763	0.00168619
rs17776811	0.00558142	0.0105738	0.00419256	0.00166984
rs1870140	-0.00441919	-0.0127029	0.00566825	0.00226784
rs2068888	-0.0242556	-0.0153684	0.00408405	0.00164813
rs2072560	0.125754	0.0441939	0.0086078	0.00331081
rs207637	0.00960971	0.0106714	0.00417658	0.00169526
rs2085723	-0.00349501	-0.0105437	0.00420731	0.00172512
rs2112653	0.00462798	0.0630539	0.00413706	0.001721
rs2125345	-0.0208615	-0.017998	0.00446259	0.0018019
rs2247139	0.00696019	0.014154	0.0061838	0.00238946
rs2251024	-0.00978249	-0.0169979	0.00428319	0.00174984
rs2295027	-0.00338741	0.0119467	0.00436129	0.00181696
rs2296288	-0.0050912	-0.0111913	0.00411925	0.00166042
rs2297400	0.0144193	0.0156217	0.00607002	0.00252459
rs2302434	0.0163472	0.0121599	0.00547324	0.00216649
rs235343	0.0050289	-0.00934911	0.00411182	0.00169039
rs240762	0.010074	0.0130764	0.00410761	0.00170102
rs2465956	0.00645245	0.0193021	0.00517104	0.00208998
rs2469204	-0.00785177	-0.00949999	0.00420121	0.00173384
rs247617	0.0128289	-0.0345992	0.00434684	0.00174742
rs2642438	-0.00500636	-0.0254484	0.00445247	0.00180491
rs2665404	0.00554067	-0.01086	0.00408096	0.00166224
rs267733	0.0136993	-0.0193103	0.00551372	0.00225432
rs2737252	-0.0189084	-0.0220378	0.00452491	0.00182553
rs2738445	-0.0137288	-0.0529756	0.00413252	0.00166568
rs2740488	-0.0238182	-0.0212446	0.00461504	0.0018702
rs2792751	0.00759839	0.0232414	0.00454949	0.00179441
rs28375625	-0.0039478	-0.00929419	0.00407575	0.00166407
rs28497720	0.000938716	-0.0181272	0.00466648	0.00188483
rs28498684	0.0127062	0.0125232	0.00418816	0.00167091
rs28615248	0.00665538	0.0245532	0.00513056	0.00207701
rs28677840	0.0210113	-0.0223291	0.00864597	0.00320174
rs2911971	-0.00702071	-0.0115058	0.00420189	0.00171702
rs2954017	0.0726727	0.050553	0.00406577	0.00165555
rs2970902	-0.000364886	0.011941	0.00433297	0.00173745
rs3010277	-0.012461	-0.0173033	0.00501999	0.00200805
rs3184504	-0.0109542	-0.0252589	0.00407221	0.00164729
rs342467	-0.00925371	-0.00963374	0.00416719	0.00167446
rs34927723	-0.00566989	-0.0135139	0.00563331	0.00228019
rs35046559	0.0059079	0.0120592	0.0046912	0.00191537
rs35313547	-0.0169586	-0.0146065	0.00563446	0.00223071
rs360804	-0.00857015	-0.0220517	0.00441453	0.00177875
rs368280	0.0149861	0.0110916	0.00464468	0.00189077
rs3732359	0.0113177	0.0139251	0.00490712	0.00192224
rs3738622	-0.0150936	-0.0164304	0.00498634	0.00209008
rs3747207	0.0116859	-0.013948	0.00495191	0.0019572
rs3780181	-0.00979025	-0.0347918	0.00811729	0.00324511
rs4075673	0.0236166	0.058933	0.00407954	0.00165753
rs414850	-0.0232089	-0.0116462	0.00410337	0.00170253
rs4239702	0.00192034	-0.010985	0.00455953	0.00180945
rs438568	-0.0151535	-0.0132502	0.00417807	0.00167775
rs4390169	0.0053039	0.0125567	0.004066	0.00163311
rs4465	0.00413986	0.0144045	0.00427165	0.00172435
rs45505501	0.00693616	0.0184133	0.00608947	0.0024269
rs4751995	-0.00590504	-0.0159387	0.00408025	0.00163776
rs4760388	-0.000246493	-0.00997132	0.00407056	0.00164957
rs4939883	-0.052745	-0.01618	0.00527714	0.00214553
rs4946713	-0.00129263	-0.0106838	0.00408973	0.00165329
rs551473284	-0.00235495	-0.015159	0.00427355	0.00209628
rs553427	-0.0153863	-0.0382805	0.00406633	0.00166868
rs55696093	0.0122794	0.0384037	0.00491908	0.00202693
rs55921103	-0.0124213	-0.0110923	0.00428572	0.00175084
rs56118251	0.00973068	0.0154151	0.00547702	0.00223279
rs56223611	-0.00776062	-0.0144801	0.00584277	0.00234893
rs56266464	-0.0250362	-0.109414	0.00853697	0.00342642
rs564449	0.00831548	0.0270834	0.00639049	0.00258442
rs5746498	-0.00481374	0.0139188	0.00484785	0.00202718
rs5752963	0.0179521	0.0289151	0.0106471	0.00431243
rs58542926	-0.171666	-0.0987628	0.00775231	0.00309447
rs59593290	0.013977	0.0174186	0.00730941	0.00296965
rs603424	0.00323933	0.0142356	0.00534789	0.00223825
rs60847460	0.000317546	-0.0181483	0.00582341	0.00234927
rs6093446	0.0155297	0.0240166	0.00447544	0.00185641
rs61016611	-0.0209267	-0.0323402	0.00678083	0.00272025
rs6107650	-0.00924179	-0.0108402	0.00417422	0.00170277
rs615552	-0.00333994	0.0108661	0.00409853	0.00166915
rs62075819	0.000587078	0.0101049	0.00424825	0.00175487
rs62399909	0.00447756	0.0164644	0.00747656	0.00291773
rs62509311	-0.00451263	-0.0151074	0.00451296	0.00185334
rs6426060	-0.00295247	-0.0138604	0.00616706	0.00254218
rs642803	0.00055846	0.0122573	0.0040626	0.00166167
rs6458949	0.0164505	0.0132399	0.00460563	0.00186619
rs6478851	-0.00693929	-0.0149052	0.00476539	0.00193977
rs6601302	0.00487103	0.015456	0.00470732	0.00193505
rs6601924	0.0350603	0.00455589	0.00563873	0.00228362
rs6670347	-0.0400726	-0.114964	0.0102784	0.00418379
rs6682862	-0.0112544	-0.0144936	0.00544902	0.00223146
rs673335	-0.0669996	-0.00192786	0.00554146	0.00212255
rs67777803	-0.00812493	-0.0146354	0.00538614	0.00221135
rs6794351	-0.0164748	-0.0123288	0.0045717	0.00203869
rs6894249	-0.0140004	0.0157198	0.00418561	0.00168467
rs6940814	-0.0119991	0.0136555	0.00412053	0.00165691
rs6967728	0.000611664	-0.0160004	0.00524721	0.00219311
rs704	-0.0107215	0.0203617	0.00406237	0.00163975
rs7046887	0.000177738	0.013191	0.00408369	0.00164661
rs71311871	-0.00893626	-0.0363035	0.0073756	0.00297194
rs7184567	0.00510238	0.0112231	0.0042094	0.00171684
rs7202323	-4.10364e-05	-0.0208667	0.00481748	0.00196825
rs7206039	-0.00116977	0.0120933	0.0042019	0.0017572
rs72631343	-0.00581272	-0.0412315	0.00606635	0.00242949
rs72729610	0.00505613	-0.0127422	0.0054737	0.00219052
rs72971192	-0.0122656	-0.0127828	0.00482068	0.00200158
rs7300593	0.0184472	0.0131397	0.00539243	0.0021672
rs7327867	0.0130264	0.0192627	0.00406683	0.00165184
rs745763	0.0175141	0.0181903	0.00557546	0.00235623
rs7515577	-0.00573547	-0.0251741	0.00501416	0.0020404
rs7534572	-0.0708387	-0.0395962	0.00424896	0.0018668
rs756559	0.010063	-0.0107809	0.00434101	0.00176191
rs76970536	0.0325986	0.058869	0.00785624	0.0031369
rs7746081	-0.0051531	-0.0310815	0.00442451	0.00173739
rs7758845	0.00289265	-0.0246142	0.00456849	0.00181941
rs78531123	-0.0127095	0.0196715	0.00813268	0.00353052
rs7903259	0.00323408	0.0174229	0.00412383	0.00168568
rs7924036	0.0233527	0.0129543	0.00406452	0.00166982
rs793900	0.00880853	0.0107502	0.00412083	0.00166363
rs7955221	0.00261272	-0.011502	0.00410142	0.00169065
rs79598313	0.0113692	0.0744943	0.0134953	0.00527652
rs79778025	-0.00300378	-0.0164675	0.00528194	0.00243427
rs80215559	0.0202412	-0.0576484	0.00768502	0.0034333
rs8041391	0.00488646	0.0147124	0.00568843	0.00237373
rs825474	-0.00700212	-0.0090494	0.00411485	0.00165384
rs8681	0.00265792	-0.0126664	0.0046475	0.00189063
rs880973	-0.0124597	-0.0118168	0.0049615	0.00197589
rs887829	-0.00107912	-0.0157665	0.00437143	0.00173646
rs896311	0.0138175	-0.0182306	0.00444975	0.00180451
rs900776	-0.00824369	-0.019488	0.00536254	0.00223711
rs9297994	0.0110444	0.0315848	0.0043175	0.00172651
rs9410207	-0.00669889	-0.0209895	0.00824612	0.00333889
rs9423289	-0.00300885	-0.0219931	0.00411719	0.00166027
rs9496567	-0.00370237	-0.018775	0.00474311	0.00194996
rs9524538	-0.000467255	0.0174327	0.00472723	0.00192552
rs9653945	-0.00733952	-0.0113538	0.00427549	0.00171532
rs969075	-0.00139188	-0.0152619	0.0043259	0.00177998
rs9795910	-0.00317737	-0.0123083	0.00418526	0.0017379
rs9805560	0.00965234	0.0109092	0.0040943	0.0016504
rs9824581	-0.0108447	-0.0110015	0.00456224	0.00184694
rs9837622	0.00584857	-0.0350233	0.00777646	0.00321484
rs9909417	-0.00428292	0.0103097	0.00455392	0.00183725
rs9987289	0.0566995	0.0574862	0.00707191	0.00281645

## Sheet: Table S3G
Additional file 2: Table S3G. Instruments used in the multivariable MR analysis for cluster 2 and fasting plasma glucose on risk of T2DM.
SNP	beta.n3	beta.FPG	se.n3	se.FPG
rs10305457	0.00361453	0.0235	0.00695147	0.0032
rs10487796	-0.0048205	-0.0261	0.004086	0.0016
rs1057394	0.00309942	-0.0124	0.00416448	0.0018
rs10811660	-0.0131196	-0.0223	0.00536136	0.0022
rs10838524	0.00338115	0.0238	0.00407819	0.0016
rs10838693	-0.00479796	0.0177	0.00432382	0.0018
rs10974438	0.00705677	-0.0198	0.00425673	0.0017
rs11020124	-0.000740777	-0.0599	0.0044718	0.0019
rs11603349	-0.00323019	0.0236	0.005587	0.0022
rs11619319	0.00505736	-0.0173	0.00490199	0.002
rs1167998	0.0713574	0.004	0.00425038	0.0018
rs11708067	-0.00531655	0.0281	0.00475097	0.002
rs117143374	-0.0370966	0.0027	0.005847	0.0029
rs12055786	0.00451822	0.012	0.00414456	0.0017
rs12541643	0.0077524	0.0118	0.00409446	0.0019
rs1260326	-0.0820592	-0.0282	0.0041534	0.0017
rs12784552	-0.000791625	0.0329	0.00706205	0.003
rs12888855	-0.00311914	-0.0135	0.00485144	0.002
rs12898997	0.00713892	-0.0098	0.00432464	0.0017
rs13431652	-0.00412223	0.0693	0.00443328	0.0018
rs157512	-0.011046	0.0134	0.00477207	0.0021
rs1604038	0.012697	-0.0198	0.00450271	0.0018
rs16851397	-0.012805	0.0327	0.00965475	0.0042
rs16913693	0.0243665	0.0394	0.0130674	0.0049
rs17168486	-0.00521929	0.028	0.00538053	0.0021
rs17265513	0.00106747	-0.0158	0.00508723	0.0021
rs174564	-0.337094	0.0169	0.00424185	0.0017
rs174583	-0.328421	-0.0168	0.00423006	0.0017
rs1800978	-0.0373414	-0.0001	0.00619432	0.0025
rs1820176	0.00121506	0.0247	0.00450263	0.002
rs189548	-0.00200458	-0.0123	0.00451254	0.002
rs194518	0.00181481	0.0102	0.00408507	0.0018
rs2075423	-0.00321048	-0.0161	0.00431569	0.0017
rs2657879	0.0116604	-0.0119	0.00525402	0.0022
rs2839671	-0.00638866	-0.016	0.0053232	0.0022
rs2979422	-0.00160732	-0.0243	0.00587854	0.0024
rs348330	-0.00281904	-0.0122	0.00422974	0.002
rs35135293	-0.0208868	0.0033	0.00408348	0.0018
rs35889227	-0.0052075	-0.013	0.00422363	0.0019
rs3778321	-0.0084201	-0.0186	0.0053085	0.0021
rs4000713	-0.0288196	0.0022	0.00446039	0.002
rs4862423	0.00574564	0.0123	0.00418088	0.0019
rs58925536	-0.00236885	0.0306	0.0112414	0.0053
rs633695	0.0840069	0.002	0.00448287	0.0019
rs6489811	-0.00324532	-0.011	0.00407365	0.0018
rs6538804	-0.0055731	0.0142	0.00420389	0.0019
rs6598541	0.00403539	0.0114	0.00425038	0.0017
rs6662924	-0.00183241	0.0143	0.00536004	0.0023
rs6808574	0.00295658	-0.0127	0.00418884	0.0017
rs7012637	0.0113872	-0.018	0.0040998	0.0017
rs7095788	-0.00417674	-0.0106	0.00423535	0.0018
rs7163757	0.00210552	-0.0217	0.00410697	0.0016
rs7178572	0.00485138	-0.0121	0.00448077	0.0018
rs72789541	-0.0810999	-0.004	0.00446068	0.0021
rs7584277	-0.0118646	0.0266	0.00786517	0.0036
rs7708285	-0.00048012	-0.0133	0.00439839	0.0019
rs78132593	0.0172909	-0.0147	0.00493005	0.0022
rs7903146	-0.00329954	0.0259	0.0044647	0.0019
rs896854	-0.0144667	0.0099	0.0040625	0.0016
rs9304381	0.0528854	0.0002	0.00527814	0.0022
rs9348441	0.00545701	0.0176	0.00462829	0.0018
rs964184	-0.116637	-0.0031	0.00596503	0.0024
rs9650069	0.00108382	-0.0286	0.00443993	0.0018

## Sheet: Table S3H
Additional file 2: Table S3H. Instruments used in the multivariable MR analysis for cluster 2 and HOMA-B on risk of T2DM.
SNP	beta.n3	beta.HOMAB	se.n3	se.HOMAB
rs10487796	-0.0048205	0.022	0.004086	0.0033
rs10830963	-0.00259035	-0.039	0.0045333	0.004
rs1167998	0.0713574	-0.0018	0.00425038	0.0035
rs117143374	-0.0370966	0.0009	0.005847	0.0051
rs174564	-0.337094	0.014	0.00424185	0.0035
rs1800978	-0.0373414	-0.0043	0.00619432	0.005
rs2971669	-0.0014918	-0.026	0.00493369	0.0045
rs560887	0.00630605	-0.04	0.00444644	0.0036
rs633695	0.0840069	-0.0038	0.00448287	0.0038
rs72789541	-0.0810999	-0.0049	0.00446068	0.0067
rs9304381	0.0528854	0.0013	0.00527814	0.0044
rs964184	-0.116637	0.0037	0.00596503	0.0048

## Sheet: Table S3I
Additional file 2: Table S3I. Instruments used in the multivariable MR analysis for cluster 2 and triglycerides on risk of T2DM.
SNP	beta.n3	beta.TG	se.n3	se.TG
rs10030238	-0.00638006	-0.00943844	0.0041524	0.0016395
rs10052346	-0.00946438	-0.0100165	0.00419557	0.00168542
rs1006365	0.000374406	0.0103966	0.00408328	0.00165122
rs10076475	-0.0122361	-0.00971719	0.00411707	0.00163701
rs10118003	0.000351126	-0.00977397	0.00409373	0.00162828
rs1016565	0.00777104	0.0104981	0.00443015	0.00174807
rs10215153	0.0129772	0.0120199	0.00437898	0.00175732
rs1024137	-0.00374063	-0.0335014	0.00423966	0.00166515
rs10260148	0.0119899	0.0254786	0.00453427	0.00182157
rs1035691	-0.010905	-0.00992737	0.0042291	0.00170319
rs1045279	0.0038439	-0.0129117	0.00574385	0.00225427
rs10495702	0.0167289	0.0117973	0.00409049	0.00161411
rs1056610	0.00921167	0.0162386	0.00440064	0.00174197
rs1061599	-0.00180815	-0.0111491	0.00462136	0.00180772
rs10755927	0.0190478	0.0227309	0.00500125	0.00197344
rs10763928	-0.00215464	0.0190674	0.00698509	0.00285184
rs1077835	0.126109	0.0415337	0.00491333	0.0019571
rs10784771	-0.00148941	-0.00992532	0.00408669	0.00167328
rs10791660	-0.00574979	0.0118265	0.0051931	0.00212142
rs10818471	-0.0101635	-0.0118196	0.00444739	0.00177401
rs10832027	-0.0111623	-0.0171871	0.00436661	0.00170709
rs10846606	-0.00738317	-0.0132042	0.00425048	0.00167592
rs10896373	-0.0202614	-0.0150536	0.00407133	0.0016276
rs10944134	0.000916312	0.0128358	0.00419314	0.00189609
rs10950655	-0.00447236	-0.0109627	0.00407437	0.00161886
rs10958704	0.00161005	0.0134879	0.00413223	0.00163844
rs10971957	0.000197756	0.0127429	0.00414799	0.00167157
rs10985875	-0.00963288	-0.0179293	0.00658218	0.00302479
rs11009319	0.00346941	-0.0137948	0.00595198	0.00232402
rs11029441	5.74622e-06	0.0172549	0.00749386	0.00296043
rs11046481	-0.0115974	-0.0170781	0.00481758	0.00198668
rs11075011	0.00181873	-0.0116024	0.00411567	0.00181332
rs11113118	0.00428403	0.0169119	0.0046937	0.00191607
rs11123823	-0.000894755	-0.00894512	0.004062	0.00161815
rs111936426	0.00232021	0.0198092	0.00739818	0.00287846
rs11240358	-0.00618118	0.0135349	0.00414897	0.00165412
rs11242227	-0.00169067	0.0176259	0.00661669	0.00257603
rs1126673	-0.0119029	-0.0141862	0.00443102	0.00174527
rs11649885	0.00100718	0.00904334	0.00408685	0.00164692
rs11656743	0.0101404	0.0240598	0.00504895	0.00198278
rs1167998	0.0713574	0.0687245	0.00425038	0.00170451
rs117143374	-0.0370966	-0.0128974	0.005847	0.00249273
rs11746307	0.00358859	-0.00988198	0.0042599	0.00169475
rs11835323	0.00884844	0.0112752	0.00406947	0.00162142
rs11986182	-0.0151447	-0.0712692	0.00548607	0.00220442
rs12023563	-0.00884527	-0.0103076	0.0044948	0.00177845
rs12069549	-0.00118273	0.0138436	0.00614007	0.0024261
rs12084478	-0.0105456	-0.0118517	0.00418199	0.00169604
rs12154436	0.00110658	0.0136397	0.00524758	0.00203725
rs12303671	-0.0118165	-0.0266624	0.00429202	0.00172464
rs12376215	-0.0060192	-0.0101851	0.00452393	0.00180953
rs12534129	0.000309748	0.0127483	0.00419747	0.00169358
rs12545916	0.00356223	0.0120609	0.00492941	0.00191538
rs12601778	0.00526557	0.0117497	0.00413644	0.00176057
rs1260752	0.00778307	0.0133016	0.00523914	0.00211433
rs12641981	0.00607537	0.0093104	0.00410463	0.00162016
rs12654983	-0.00207524	0.026836	0.00869502	0.00350749
rs12750321	-0.00913095	-0.0130589	0.00445891	0.00180377
rs12820906	-0.0100367	-0.0138023	0.00474133	0.00191234
rs12878001	-0.00251634	0.02051	0.00556402	0.00219499
rs12891399	-0.00142683	0.0119262	0.00429924	0.00171393
rs1292042	0.00540905	0.0180757	0.00511881	0.0020429
rs12928099	0.0738673	-0.0258457	0.00446753	0.00177432
rs12952495	0.00783204	0.0147376	0.00421815	0.00168349
rs12953014	-0.00762722	0.0160639	0.00423003	0.00168112
rs12960928	-0.00262939	0.0137884	0.00464008	0.00183412
rs12962548	0.00792206	0.0105957	0.00444347	0.00173487
rs13214458	-4.69428e-05	-0.0115437	0.00467862	0.00186621
rs1337101	-0.0132285	-0.0213139	0.00435981	0.00177407
rs13389219	-0.0187444	-0.0320586	0.00416232	0.00163829
rs1360485	-0.00522056	-0.0102631	0.00446079	0.00177567
rs1408579	0.00786375	0.0100319	0.00405479	0.00160615
rs142122182	-0.0345691	-0.020677	0.00564074	0.00227102
rs148566631	0.0159212	0.0170347	0.00629245	0.0025146
rs1486000	-0.00613267	-0.0142059	0.00548054	0.0022404
rs1491508	0.0111109	0.0137137	0.00515423	0.00204287
rs151450	0.0102743	0.0274016	0.00414932	0.00165938
rs1519480	-0.00108139	0.0157901	0.00433481	0.00172088
rs1532085	0.110496	0.0272294	0.00417359	0.00164066
rs1534696	0.00639563	0.0156414	0.0040668	0.00167029
rs154254	0.0013329	-0.0128489	0.0041415	0.00162562
rs1567518	0.000419802	-0.00918935	0.00411978	0.00165754
rs1571953	0.00173778	-0.0124171	0.00488469	0.00193745
rs1652344	-0.0113735	-0.0151007	0.00407549	0.00161532
rs165316	-0.00459899	-0.0145216	0.00510699	0.00200285
rs16826087	-0.00700051	0.0203698	0.00498839	0.00195538
rs16844848	-0.00218794	0.0130386	0.00513309	0.00203261
rs16971107	0.00452935	0.0205268	0.00416364	0.00164443
rs17036126	-0.00204694	0.0187934	0.00605151	0.00242227
rs17036160	-0.00700902	-0.0266839	0.00631504	0.00242799
rs17052061	-0.0152321	-0.0184282	0.00527348	0.00217698
rs17184382	0.00286704	-0.0192406	0.00411312	0.00166818
rs174533	-0.33473	0.0527376	0.00425416	0.00169347
rs174564	-0.337094	0.0529629	0.00424185	0.00168746
rs1759415	0.0138444	0.0102927	0.00413893	0.00162755
rs17694094	0.00162895	0.00930969	0.00406764	0.00161937
rs17713879	4.6453e-05	-0.0117345	0.00421572	0.0016786
rs17779355	-0.0138273	-0.0272825	0.00807046	0.00341954
rs1800978	-0.0373414	-0.0255122	0.00619432	0.00248822
rs1861410	-0.00411948	0.0121495	0.00409871	0.00163041
rs1883783	0.000975513	-0.0135406	0.00411113	0.00165201
rs1997833	0.0142768	0.0172115	0.00442634	0.0018278
rs2044755	-0.00112916	0.0145391	0.00624657	0.00245757
rs2063724	-0.0113185	-0.0150551	0.0053693	0.0021524
rs2129869	0.00699481	0.0156582	0.00491602	0.00191423
rs2159359	-0.00800917	-0.0113874	0.00526845	0.00208268
rs2182784	0.0073713	0.0129995	0.00488123	0.00197988
rs2235831	0.000280326	0.0108407	0.00439725	0.00174996
rs2237026	0.00331383	-0.00909208	0.00412732	0.00165806
rs2237650	-0.0117666	-0.0092158	0.00407225	0.00161771
rs2255400	0.00705713	-0.0187597	0.0045445	0.0017654
rs2269869	0.0150068	0.0164669	0.00479086	0.00195198
rs2276808	0.00418419	0.0108513	0.00410885	0.0016379
rs2298058	0.00610114	0.0191	0.00440862	0.0017398
rs2302883	0.00572744	0.0127586	0.00476832	0.00194506
rs2306363	-0.00593597	-0.0201568	0.00500008	0.0020553
rs2385114	0.0405288	0.0522421	0.00410786	0.00169264
rs2396083	-0.00516958	-0.0202241	0.00441778	0.00177736
rs2439649	0.00253708	0.00902635	0.00408425	0.00164064
rs245479	0.000888038	0.0149327	0.00540875	0.00211792
rs2523608	0.00908107	0.0175589	0.00414397	0.0016656
rs2540949	-0.00861041	-0.0207727	0.0041887	0.00165763
rs2613504	0.000789518	-0.0143533	0.00510204	0.00210581
rs2642438	-0.00500636	0.0168272	0.00445247	0.00177608
rs2686189	0.00599822	0.0173748	0.00430354	0.00174602
rs2691583	-0.00559695	-0.0133315	0.00407523	0.00162908
rs275179	-0.0137808	-0.0158968	0.00571851	0.00221789
rs2808407	0.00392032	0.0115282	0.00460106	0.00180448
rs2845885	0.00896455	0.0423641	0.00886439	0.00349179
rs28510484	0.00133316	0.0123904	0.00541862	0.00222895
rs2857640	-0.00237993	0.00996349	0.00406217	0.00161816
rs28819812	-0.00244723	-0.0155235	0.00434469	0.00172454
rs2908298	0.0109581	0.0296658	0.00561754	0.0022157
rs2925979	0.00511284	0.0228342	0.00442725	0.00174935
rs2934	-0.00714889	-0.0174914	0.00410647	0.00164028
rs2947793	-0.00107073	0.0169014	0.0072311	0.00294108
rs2963431	-0.00328398	0.0182091	0.00478211	0.00191531
rs3110452	0.00466451	-0.010807	0.00421098	0.00168521
rs3120159	-0.0128105	-0.0101763	0.00414521	0.00168107
rs33554	-0.000449001	-0.00952848	0.00406972	0.00162565
rs34035326	0.00452893	0.0108185	0.00435856	0.0017408
rs34139543	0.0134108	0.0219881	0.00652186	0.00264919
rs34457392	0.020218	-0.0166441	0.00676205	0.00266765
rs35135293	-0.0208868	-0.0142005	0.00408348	0.00162007
rs35144691	0.0113392	0.0120537	0.00464986	0.00186246
rs35819975	0.012507	0.00998067	0.00442532	0.00176069
rs3744811	0.00250697	-0.0123574	0.00487412	0.00200155
rs3764261	0.0129638	-0.0335708	0.004341	0.00171984
rs3768583	-0.000937629	0.00897224	0.00406762	0.00160347
rs3806577	-0.00497852	-0.00945443	0.00412701	0.00165006
rs38205	6.96516e-05	0.0122867	0.00422748	0.00169105
rs3825669	0.006915	0.0122574	0.00515597	0.00204285
rs3828435	-0.000100917	-0.0102778	0.0041414	0.00163709
rs3843467	0.0183354	0.0352162	0.0050154	0.00203288
rs3850986	0.00189611	-0.0123436	0.00433171	0.00174062
rs3974807	0.00194802	0.0150904	0.00519936	0.00216101
rs4000713	-0.0288196	-0.0190638	0.00446039	0.00177445
rs4149056	0.00424416	0.0261	0.00566322	0.00217358
rs4245791	0.00586004	0.0110428	0.00434238	0.00175897
rs4253766	0.0216219	0.0230497	0.00646231	0.00262034
rs4264433	0.0153074	-0.0142829	0.00408133	0.00166359
rs4321388	-0.00338369	-0.00892005	0.00407033	0.00160314
rs4352308	-0.00730662	-0.0121994	0.00445398	0.00179574
rs4391043	0.00514726	0.0116999	0.00493645	0.00195325
rs4425336	0.00381428	-0.0119184	0.00496114	0.00192461
rs4481184	-0.00915618	0.00976738	0.00438141	0.00173005
rs4665378	-0.0405901	-0.0611817	0.00414498	0.00164953
rs4671331	-0.00386039	0.00976886	0.00415234	0.0016474
rs4683710	-0.00594098	-0.0127968	0.00439309	0.00174373
rs4768657	0.00916745	0.0130106	0.00408228	0.00162305
rs4770433	-0.00239203	-0.011456	0.00408279	0.00160554
rs4800116	0.00338641	0.0112673	0.0040735	0.00161702
rs4804414	0.00445299	0.0215045	0.00410793	0.00162476
rs4818008	0.0197715	0.0124218	0.00425042	0.00171192
rs4820325	-0.0121514	-0.0213179	0.00413494	0.00165302
rs4822458	0.0175043	0.0117979	0.00408884	0.00165263
rs4846913	-0.00675906	0.042216	0.00416067	0.00163474
rs4894128	-0.0010686	-0.0107787	0.0043953	0.00174406
rs4916253	-0.00233351	0.0129474	0.00409395	0.00163471
rs4916493	9.05676e-05	0.0103724	0.00424095	0.00167506
rs4955426	-0.0121819	-0.0158364	0.00492163	0.00196191
rs5011434	-0.00264951	0.010214	0.00413278	0.00163214
rs513533	0.0536986	0.124243	0.00673046	0.00260982
rs547866	-0.00427144	-0.010728	0.0041892	0.00169447
rs55875049	0.00291548	0.0164059	0.00520386	0.00205946
rs560952	-0.00659865	-0.0103257	0.00430019	0.00169714
rs56184290	-4.62052e-05	-0.0153174	0.00668742	0.0026985
rs57074291	-0.0155686	-0.0118957	0.0046171	0.0018315
rs57314858	0.00218573	0.00928256	0.00414102	0.00166237
rs57457691	0.00927882	0.0139995	0.00420705	0.00167284
rs5750142	0.00221078	0.00930859	0.00407311	0.00162927
rs60120444	0.0255869	0.0221532	0.00692954	0.00272054
rs6029178	-0.0214153	-0.0130696	0.00420957	0.00166262
rs603104	0.00381391	0.0098455	0.00406884	0.00164711
rs6060491	-0.0171683	-0.0175466	0.00613034	0.00244999
rs6066138	-0.00791008	-0.0168868	0.00452795	0.00181154
rs6070138	-0.000836866	-0.0147991	0.00413269	0.00166529
rs6073958	-0.00359922	0.04525	0.00510223	0.00199675
rs6142068	-0.00272944	-0.0130922	0.00414915	0.00167377
rs61900203	0.00420024	0.014203	0.00558143	0.00249351
rs61905078	0.0909374	0.202084	0.00776918	0.00304639
rs62017272	0.0087611	0.0111262	0.00521929	0.00202699
rs62033400	0.00084651	0.0204309	0.00415508	0.00163643
rs62246310	-0.00693179	0.0185333	0.0100552	0.00293844
rs62252236	0.00439767	0.00935833	0.00411207	0.00165843
rs62397245	0.0074709	0.0152605	0.0048928	0.00191696
rs62543565	0.0138984	0.0179983	0.00428792	0.00167323
rs625476	-0.00574781	0.0120192	0.00432669	0.00172468
rs633695	0.0840069	0.0281081	0.00448287	0.00178638
rs6425364	-0.00530317	0.00991523	0.00449041	0.00176266
rs6448429	0.00706098	0.0190526	0.00552661	0.00218134
rs6499240	-0.00415898	-0.0156013	0.00414913	0.00166986
rs6595187	-0.0132365	-0.0186839	0.00452835	0.00179343
rs672457	0.0173123	0.0270684	0.00413428	0.00162393
rs6773982	-0.00681212	0.0213021	0.00869111	0.00340436
rs6787781	0.00873094	0.0140916	0.0045696	0.00185142
rs680379	-0.0145192	0.0089433	0.00417022	0.001639
rs68165376	0.00612391	0.0193563	0.00796142	0.00311666
rs684773	-0.0191862	-0.0245699	0.00480832	0.00212454
rs6882076	-0.0287265	-0.0354407	0.00421135	0.00166636
rs6924805	0.00728874	0.0103895	0.00413995	0.00164907
rs6925800	0.00574105	-0.026683	0.0108675	0.00401103
rs6977416	0.010425	0.0150955	0.00435466	0.00171113
rs6998846	-0.0183491	0.0107649	0.00494998	0.00191914
rs7007256	0.00501989	-0.0103183	0.00448382	0.00177209
rs7141420	0.00120176	-0.00963718	0.00409573	0.00163806
rs71603401	0.0169519	0.0190627	0.00597343	0.00245945
rs7196161	-0.00322844	-0.0151779	0.00421543	0.00166366
rs7200532	0.00217017	0.00963727	0.00420057	0.00170081
rs727428	0.00665032	0.0146388	0.00408919	0.00167152
rs72789541	-0.0810999	0.0206993	0.00446068	0.00177436
rs72812817	0.00641419	0.0106305	0.0044354	0.00172424
rs72815843	0.00571541	-0.0130705	0.00503607	0.00203798
rs72885907	-0.00973706	-0.010648	0.00422813	0.00169007
rs72946301	-0.0169005	-0.0193085	0.00703597	0.00272163
rs72999033	-0.168505	-0.111398	0.00840195	0.00331008
rs73029263	-0.0103669	-0.0188906	0.00601903	0.00240005
rs7312441	-0.00624362	-0.0106782	0.0042861	0.00174277
rs74328314	-0.0184491	-0.0217664	0.00798341	0.00315554
rs7451008	0.00537936	0.0120348	0.00463269	0.00180813
rs745578	-0.0022326	0.0163983	0.00471985	0.0018868
rs74676173	0.00108064	-0.0268889	0.00758729	0.00309506
rs752446	0.0028481	0.0237874	0.00420087	0.00168302
rs7528419	-0.037147	-0.0115417	0.00488714	0.0019308
rs75772194	0.000759979	0.0153002	0.00542636	0.00215141
rs7578604	0.00914565	0.0157927	0.0046738	0.00188529
rs7608096	0.00144275	0.0115398	0.00408437	0.00162581
rs7662031	0.00287627	-0.0110808	0.00497435	0.0020042
rs7696969	0.00323804	0.0135886	0.00419249	0.0016813
rs77692382	-0.00846725	0.0134694	0.0046433	0.00188615
rs7786102	0.0218723	0.0211758	0.00450308	0.00179615
rs78677597	-0.0036291	-0.0112303	0.00473165	0.00192388
rs78908794	0.0521967	0.0559375	0.0169457	0.00573649
rs78980904	-0.0290452	-0.0633757	0.00484736	0.00194273
rs7898735	0.00605237	0.025315	0.0071296	0.002921
rs7917105	0.00267208	0.0100151	0.00409146	0.00163085
rs7924036	-0.0233527	0.0305817	0.00406452	0.00164003
rs79395356	-0.0200103	-0.0246984	0.00474415	0.0019101
rs7961572	0.00164358	-0.014175	0.00484014	0.00190703
rs79639690	-0.0067691	0.024247	0.00967481	0.0039009
rs79760705	0.029943	0.0259065	0.00646884	0.00257994
rs8029570	0.00960723	0.0124013	0.00431548	0.00172834
rs8054124	0.00947447	0.0123646	0.00484136	0.00191987
rs841229	0.00717004	0.00976082	0.00409637	0.00165947
rs849335	-0.00286498	0.0104644	0.00427364	0.00168021
rs901746	-0.00804232	-0.0234862	0.0044026	0.00176453
rs9297994	0.0110444	0.0215317	0.0043175	0.00169855
rs9304381	0.0528854	0.00385789	0.00527814	0.00211228
rs9401908	-0.00731889	-0.0172387	0.00409073	0.00164929
rs9431827	-0.00620057	0.0104456	0.00438898	0.00175095
rs960230	0.00105864	-0.0132493	0.00496424	0.00198888
rs964184	-0.116637	-0.254829	0.00596503	0.00232268
rs9746779	-0.0108299	-0.014974	0.00421489	0.00167581
rs9817452	-0.0122623	-0.0193132	0.00419075	0.00168499
rs9828193	0.00970095	0.0152529	0.00542581	0.00213372
rs9849171	-0.0116324	-0.013584	0.00423499	0.00167284
rs9924509	-0.00351653	-0.0173677	0.00732876	0.00281355
rs9969991	-0.00173994	-0.013001	0.00409916	0.00165566

## Sheet: Table S3J
Additional file 2: Table S3J. Instruments used in the multivariable MR analysis for cluster 2 and LDL-C on risk of T2DM.
SNP	beta.n3	beta.LDL	se.n3	se.LDL
rs10184673	0.013972	0.0195289	0.00415651	0.00168475
rs10193634	-0.00550276	-0.012354	0.0041759	0.00171688
rs10229853	0.0308261	0.0176328	0.00785579	0.00298145
rs1031101	0.000837255	0.0130442	0.00584222	0.00232974
rs1044573	0.0096518	0.00985364	0.00406853	0.00167778
rs10462024	0.00512147	0.0104118	0.00412269	0.00173948
rs10761750	0.0218087	0.0148955	0.00406668	0.00164715
rs10814052	0.000665809	0.0121709	0.00541569	0.00223167
rs10818580	0.00247475	0.011009	0.00465949	0.00189063
rs10832956	-0.0216647	-0.0211529	0.00463778	0.00182597
rs10903129	-0.00340226	-0.0246873	0.00408606	0.00163621
rs10910522	-0.00640959	-0.0110832	0.00413575	0.00168345
rs10936349	0.00628893	0.0111891	0.00426387	0.00179982
rs11000443	0.0141768	-0.0230389	0.00995202	0.00399798
rs11075253	0.0731147	0.0105616	0.00445871	0.00181806
rs1109375	-0.0175845	-0.0708185	0.00521564	0.00217637
rs11105294	0.00859739	0.0123242	0.00428671	0.00175727
rs11159099	-0.00903788	-0.00950962	0.00407411	0.00166729
rs11175540	0.0121156	0.0261065	0.00800729	0.00341478
rs11206517	0.0209838	0.0811491	0.0113797	0.00429602
rs112575086	0.00182352	-0.0154593	0.00633677	0.00250629
rs113371168	-0.0219363	-0.018493	0.00778588	0.0032589
rs1136348	-0.0154643	-0.0133317	0.00554009	0.00234493
rs11620731	-0.0164571	-0.0249009	0.005813	0.00232814
rs11635502	-0.000410823	0.0126574	0.00440944	0.00179194
rs1167998	0.0713574	0.0362889	0.00425038	0.00173087
rs1169288	0.0205631	0.0354218	0.0044033	0.00175362
rs117143374	-0.0370966	-0.0128494	0.005847	0.00253665
rs11754773	-0.0354949	-0.0273568	0.00704635	0.00275938
rs11761517	-0.000115009	-0.0104122	0.00410016	0.00171188
rs1177809	-0.0119345	-0.0235628	0.00428016	0.00173211
rs118039278	-0.0631885	0.111285	0.00757295	0.00338885
rs11846704	0.00151751	-0.0123206	0.00459998	0.00184495
rs11846741	0.00364951	0.0171114	0.00764482	0.00313544
rs11870935	0.0152081	0.0248758	0.00407433	0.00164627
rs12054451	0.00909328	0.0150594	0.00466892	0.00186614
rs12086676	-0.00402609	-0.0265241	0.00540081	0.00217495
rs12271225	-0.00394819	0.0159691	0.00581402	0.0023982
rs12451056	-0.00623202	-0.0203727	0.00573864	0.0023154
rs12454507	-0.00411314	0.0106499	0.00452944	0.00189805
rs1250259	0.00110194	-0.0174669	0.00462913	0.00188932
rs12533280	-0.00111462	0.015997	0.00524817	0.00206326
rs12551960	0.0120818	0.0333328	0.00761337	0.00314515
rs1260326	0.0820592	0.021156	0.0041534	0.00167483
rs12657266	-0.0286981	-0.0325582	0.00421289	0.00169486
rs12924886	0.0200789	0.0542273	0.00519527	0.00207781
rs13161656	0.0107342	0.0224598	0.00659269	0.00265533
rs13189347	-0.00645178	-0.016538	0.00409327	0.00165943
rs13357800	-0.0122426	-0.00913704	0.00411949	0.00166485
rs13403394	0.011445	-0.0281565	0.0118228	0.00467516
rs138204164	-0.0150819	-0.0137907	0.00616167	0.0024196
rs138335	0.00762853	0.0127459	0.00430604	0.00178452
rs150474434	-0.00920144	-0.042255	0.00675762	0.00284724
rs1556857	-0.0104392	-0.0154386	0.00411046	0.00166483
rs1571536	-0.00884544	0.00900151	0.00409576	0.0016427
rs1584688	0.00700218	0.0129744	0.00408118	0.0017073
rs16861497	0.00218279	-0.0098579	0.00417477	0.00167948
rs1689801	-0.00219512	0.0147935	0.00430579	0.00174819
rs16967478	4.97529e-05	-0.0122303	0.0054495	0.0022397
rs16988435	0.0309931	0.031968	0.00986543	0.00377587
rs1712249	-0.0334948	-0.0716593	0.00471036	0.00189505
rs174546	-0.335792	-0.0436672	0.00425491	0.00171649
rs174564	-0.337094	-0.0436906	0.00424185	0.00171806
rs17526980	-0.0145058	0.0295658	0.0104219	0.00473706
rs17532301	-0.00633773	-0.0181759	0.00779356	0.00327396
rs17586023	-0.0241925	0.015989	0.00686901	0.00261841
rs17617028	0.000968671	0.0145829	0.00503498	0.00195446
rs17647249	0.00200094	0.0133764	0.0040763	0.00168619
rs17776811	0.00558142	0.0105738	0.00419256	0.00166984
rs1800978	-0.0373414	-0.024895	0.00619432	0.00253138
rs1870140	-0.00441919	-0.0127029	0.00566825	0.00226784
rs2068888	-0.0242556	-0.0153684	0.00408405	0.00164813
rs2072560	0.125754	0.0441939	0.0086078	0.00331081
rs207637	0.00960971	0.0106714	0.00417658	0.00169526
rs2085723	-0.00349501	-0.0105437	0.00420731	0.00172512
rs2112653	0.00462798	0.0630539	0.00413706	0.001721
rs2125345	-0.0208615	-0.017998	0.00446259	0.0018019
rs2247139	0.00696019	0.014154	0.0061838	0.00238946
rs2251024	-0.00978249	-0.0169979	0.00428319	0.00174984
rs2295027	-0.00338741	0.0119467	0.00436129	0.00181696
rs2296288	-0.0050912	-0.0111913	0.00411925	0.00166042
rs2297400	0.0144193	0.0156217	0.00607002	0.00252459
rs2302434	0.0163472	0.0121599	0.00547324	0.00216649
rs235343	0.0050289	-0.00934911	0.00411182	0.00169039
rs240762	0.010074	0.0130764	0.00410761	0.00170102
rs2465956	0.00645245	0.0193021	0.00517104	0.00208998
rs2469204	-0.00785177	-0.00949999	0.00420121	0.00173384
rs247617	0.0128289	-0.0345992	0.00434684	0.00174742
rs2642438	-0.00500636	-0.0254484	0.00445247	0.00180491
rs2665404	0.00554067	-0.01086	0.00408096	0.00166224
rs267733	0.0136993	-0.0193103	0.00551372	0.00225432
rs2737252	-0.0189084	-0.0220378	0.00452491	0.00182553
rs2738445	-0.0137288	-0.0529756	0.00413252	0.00166568
rs2740488	-0.0238182	-0.0212446	0.00461504	0.0018702
rs2792751	0.00759839	0.0232414	0.00454949	0.00179441
rs28375625	-0.0039478	-0.00929419	0.00407575	0.00166407
rs28497720	0.000938716	-0.0181272	0.00466648	0.00188483
rs28498684	0.0127062	0.0125232	0.00418816	0.00167091
rs28615248	0.00665538	0.0245532	0.00513056	0.00207701
rs28677840	0.0210113	-0.0223291	0.00864597	0.00320174
rs2911971	-0.00702071	-0.0115058	0.00420189	0.00171702
rs2954017	0.0726727	0.050553	0.00406577	0.00165555
rs2970902	-0.000364886	0.011941	0.00433297	0.00173745
rs3010277	-0.012461	-0.0173033	0.00501999	0.00200805
rs3184504	-0.0109542	-0.0252589	0.00407221	0.00164729
rs342467	-0.00925371	-0.00963374	0.00416719	0.00167446
rs34927723	-0.00566989	-0.0135139	0.00563331	0.00228019
rs35046559	0.0059079	0.0120592	0.0046912	0.00191537
rs35135293	-0.0208868	-0.0113982	0.00408348	0.0016468
rs35313547	-0.0169586	-0.0146065	0.00563446	0.00223071
rs360804	-0.00857015	-0.0220517	0.00441453	0.00177875
rs368280	0.0149861	0.0110916	0.00464468	0.00189077
rs3732359	0.0113177	0.0139251	0.00490712	0.00192224
rs3738622	-0.0150936	-0.0164304	0.00498634	0.00209008
rs3747207	0.0116859	-0.013948	0.00495191	0.0019572
rs3780181	-0.00979025	-0.0347918	0.00811729	0.00324511
rs4000713	-0.0288196	0.0250686	0.00446039	0.00180308
rs4075673	0.0236166	0.058933	0.00407954	0.00165753
rs414850	-0.0232089	-0.0116462	0.00410337	0.00170253
rs4239702	0.00192034	-0.010985	0.00455953	0.00180945
rs438568	-0.0151535	-0.0132502	0.00417807	0.00167775
rs4390169	0.0053039	0.0125567	0.004066	0.00163311
rs4465	0.00413986	0.0144045	0.00427165	0.00172435
rs45505501	0.00693616	0.0184133	0.00608947	0.0024269
rs4751995	-0.00590504	-0.0159387	0.00408025	0.00163776
rs4760388	-0.000246493	-0.00997132	0.00407056	0.00164957
rs4939883	-0.052745	-0.01618	0.00527714	0.00214553
rs4946713	-0.00129263	-0.0106838	0.00408973	0.00165329
rs551473284	-0.00235495	-0.015159	0.00427355	0.00209628
rs553427	-0.0153863	-0.0382805	0.00406633	0.00166868
rs55696093	0.0122794	0.0384037	0.00491908	0.00202693
rs55921103	-0.0124213	-0.0110923	0.00428572	0.00175084
rs56118251	0.00973068	0.0154151	0.00547702	0.00223279
rs56223611	-0.00776062	-0.0144801	0.00584277	0.00234893
rs56266464	-0.0250362	-0.109414	0.00853697	0.00342642
rs564449	0.00831548	0.0270834	0.00639049	0.00258442
rs5746498	-0.00481374	0.0139188	0.00484785	0.00202718
rs5752963	0.0179521	0.0289151	0.0106471	0.00431243
rs58542926	-0.171666	-0.0987628	0.00775231	0.00309447
rs59593290	0.013977	0.0174186	0.00730941	0.00296965
rs603424	0.00323933	0.0142356	0.00534789	0.00223825
rs60847460	0.000317546	-0.0181483	0.00582341	0.00234927
rs6093446	0.0155297	0.0240166	0.00447544	0.00185641
rs61016611	-0.0209267	-0.0323402	0.00678083	0.00272025
rs6107650	-0.00924179	-0.0108402	0.00417422	0.00170277
rs615552	-0.00333994	0.0108661	0.00409853	0.00166915
rs62075819	0.000587078	0.0101049	0.00424825	0.00175487
rs62399909	0.00447756	0.0164644	0.00747656	0.00291773
rs62509311	-0.00451263	-0.0151074	0.00451296	0.00185334
rs633695	0.0840069	0.00333993	0.00448287	0.00181762
rs6426060	-0.00295247	-0.0138604	0.00616706	0.00254218
rs642803	0.00055846	0.0122573	0.0040626	0.00166167
rs6458949	0.0164505	0.0132399	0.00460563	0.00186619
rs6478851	-0.00693929	-0.0149052	0.00476539	0.00193977
rs6601302	0.00487103	0.015456	0.00470732	0.00193505
rs6670347	-0.0400726	-0.114964	0.0102784	0.00418379
rs6682862	-0.0112544	-0.0144936	0.00544902	0.00223146
rs67777803	-0.00812493	-0.0146354	0.00538614	0.00221135
rs6794351	-0.0164748	-0.0123288	0.0045717	0.00203869
rs6894249	-0.0140004	0.0157198	0.00418561	0.00168467
rs6940814	-0.0119991	0.0136555	0.00412053	0.00165691
rs6967728	0.000611664	-0.0160004	0.00524721	0.00219311
rs704	-0.0107215	0.0203617	0.00406237	0.00163975
rs7046887	0.000177738	0.013191	0.00408369	0.00164661
rs71311871	-0.00893626	-0.0363035	0.0073756	0.00297194
rs7184567	0.00510238	0.0112231	0.0042094	0.00171684
rs7202323	-4.10364e-05	-0.0208667	0.00481748	0.00196825
rs7206039	-0.00116977	0.0120933	0.0042019	0.0017572
rs72631343	-0.00581272	-0.0412315	0.00606635	0.00242949
rs72729610	0.00505613	-0.0127422	0.0054737	0.00219052
rs72789541	-0.0810999	-0.00601407	0.00446068	0.00180559
rs72971192	-0.0122656	-0.0127828	0.00482068	0.00200158
rs7300593	0.0184472	0.0131397	0.00539243	0.0021672
rs7327867	0.0130264	0.0192627	0.00406683	0.00165184
rs745763	0.0175141	0.0181903	0.00557546	0.00235623
rs7515577	-0.00573547	-0.0251741	0.00501416	0.0020404
rs7534572	-0.0708387	-0.0395962	0.00424896	0.0018668
rs756559	0.010063	-0.0107809	0.00434101	0.00176191
rs76970536	0.0325986	0.058869	0.00785624	0.0031369
rs7746081	-0.0051531	-0.0310815	0.00442451	0.00173739
rs7758845	0.00289265	-0.0246142	0.00456849	0.00181941
rs78531123	-0.0127095	0.0196715	0.00813268	0.00353052
rs7903259	0.00323408	0.0174229	0.00412383	0.00168568
rs793900	0.00880853	0.0107502	0.00412083	0.00166363
rs7955221	0.00261272	-0.011502	0.00410142	0.00169065
rs79598313	0.0113692	0.0744943	0.0134953	0.00527652
rs79778025	-0.00300378	-0.0164675	0.00528194	0.00243427
rs80215559	0.0202412	-0.0576484	0.00768502	0.0034333
rs8041391	0.00488646	0.0147124	0.00568843	0.00237373
rs825474	-0.00700212	-0.0090494	0.00411485	0.00165384
rs8681	0.00265792	-0.0126664	0.0046475	0.00189063
rs880973	-0.0124597	-0.0118168	0.0049615	0.00197589
rs887829	-0.00107912	-0.0157665	0.00437143	0.00173646
rs896311	0.0138175	-0.0182306	0.00444975	0.00180451
rs900776	-0.00824369	-0.019488	0.00536254	0.00223711
rs9297994	0.0110444	0.0315848	0.0043175	0.00172651
rs9304381	0.0528854	0.0159925	0.00527814	0.00214796
rs9410207	-0.00669889	-0.0209895	0.00824612	0.00333889
rs9423289	-0.00300885	-0.0219931	0.00411719	0.00166027
rs9496567	-0.00370237	-0.018775	0.00474311	0.00194996
rs9524538	-0.000467255	0.0174327	0.00472723	0.00192552
rs964184	-0.116637	-0.0432431	0.00596503	0.00237107
rs9653945	-0.00733952	-0.0113538	0.00427549	0.00171532
rs969075	-0.00139188	-0.0152619	0.0043259	0.00177998
rs9795910	-0.00317737	-0.0123083	0.00418526	0.0017379
rs9805560	0.00965234	0.0109092	0.0040943	0.0016504
rs9824581	-0.0108447	-0.0110015	0.00456224	0.00184694
rs9837622	0.00584857	-0.0350233	0.00777646	0.00321484
rs9909417	-0.00428292	0.0103097	0.00455392	0.00183725
rs9987289	-0.0566995	-0.0574862	0.00707191	0.00281645

[truncated: 4 more sheets: Table S3K, Table S3L, Table S3M, Table S3N]
